# Supplementary material for: Repurposing loratadine to induce ferroptosis and overcome multidrug resistance: preclinical evidence in KB-V-1 cells
Source: Front Oncol. 2026 Jun 17;16:1829405. doi: 10.3389/fonc.2026.1829405 (PMC13318782; doi:10.3389/fonc.2026.1829405)
Supplement: Supplementary file 1 [file Table1.xlsx]

## Sheet: Sheet1
Study ID	Equity Focus	Intervention Class	Intervention	Control	Access Outcome	Equity Outcome	Capacity Outcome	Human Resource Outcome	Financing Outcome	Patient Reported Outcome	Efficiency Outcome	Clinical Outcome	Adverse Outcome	Conclusion
Ashworth 2014	Socio Economic Status	Financing	Free metro-cards provided to cover entire course of commuting for outpatient radiotherapy.	No Control	102/103 (99%) patients with free metro-cards completed planned RT. Overall compliance with scheduled sessions was 70%. 11/103 (10.7%) patients missed ≥1 session.	Not Specified	Not Specified	Not Specified	Not Specified	Not Specified	Not Specified	1/103 patients did not complete RT due to intolerable toxicity. 11/103 patients (10.7%) had at least 1 treatment delay, or missed RT session, attributed to unscheduled ED visits and/or hospitalizations.	1/103 discontinued RT owing to adverse effects.	Eliminating transportation costs markedly improves radiotherapy compliance among underserved urban Medicaid patients.
Balbach 2024	Socio Economic Status	Workforce Capacity Building	27-session distance-learning IMRT curriculum (live Zoom + asynchronous materials) delivered free to 25 LMIC radiotherapy centres in Africa & Latin America.	No Control	Not Specified	Not Specified	332 staff enrolled. Cumulative 7,740 learner-hours. Post-course knowledge exam improved from 47.9% to 89.6% (n=51, p<0.001). 5-point Likert score of self-confidence was increased in foundations (+1.1), commissioning (+1.3), contouring (+1.7), planning (+1.0) competencies (n=88, p<0.001).	25 centres (13 Africa, 12 LATAM) engaged. 91 physicists, 78 oncologists, 50 radiation therapists were trained.	Not Specified	Not Specified	Not Specified	Not Specified	None reported	Tele-education hub-and-spoke model feasible across languages. High live attendance (≥18 sessions) correlated with greater improvement in competency confidence. Language and technology access are barriers to distance learning.
Banjade 2020	Rural-Urban	Infrastructure	Commissioning and rollout of IMRT, VMAT and SABR (with 4D-CT, QA, staff training) at a rural cancer centre via quality improvement projects	Historical practice using 3DCRT before 2018.	Radiotherapy courses using IMRT/VMAT rose from 18% (2017, n=baseline) to 41% (2018) to 63.5% (2019) and 71.9% (Jan-2020). SABR comprised 2.1% (2018) and 2.2% (2019) of IMRT/VMAT cases.	Rural patients no longer needed referral to metropolitan centres for SABR (qualitative reduction in travel burden).	SABR capability established March 2019. Two linear accelerators commissioned for advanced techniques. IMRT use increased 50% in 2018.	No additional staff required. All existing staff successfully trained in new techniques	Not Specified	SABR reduced lung cancer-related hospital visits from 20 to ≤4 and the average number of radiotherapy courses was reduced from 30 to <5 sessions, lowering patient travel burden.	Treatment completion time shortened due to hypofractionation.	Authors report fewer side-effects and better tumour control with advanced techniques (qualitative)	None reported	Deployment of advanced technology is feasible in rural centres without extra staffing. Collaborative multidisciplinary leadership is essential.
Blain 2015	Financial Cost	Service Delivery Innovation, Referral and Navigation	Telemedicine-based virtual radiation oncologist consultation for SRT via Ontario Telemedicine Network.	No Control	14/14 referred patients received virtual SRT consult. On average, each patient avoided 600 km travel and saved 7 hours journey time.	Not Specified	Not Specified	Not Specified	Estimated $100 CAD out-of-pocket savings on food, fuel, and parking per patient versus in-person consult.	Not Specified	Not Specified	Not Specified	None reported	Booking coordination of telemedicine rooms remains main challenge. Dedicated telemedicine suite recommended for sustainability. Extensive planning and site readiness is essential.
Bosco 2023	Rural-Urban	Infrastructure, Referral and Navigation	Scale-up of radiotherapy capacity (3 new external beam treatment machines, 9 radiation therapists) and Road to Care hostels and referral support for rural cervical cancer patients.	No Control	Radiotherapy throughput increased from 30 to 150 patients per month after scale-up. Road to Care pathway now facilitates treatment for 102 rural patients annually.	Not Specified	External beam machines increased from one to three. One Cobalt HDR unit added. Monthly treatment slots rose 5-fold to 150.	Radiation therapist workforce expanded to nine staff to meet new workload.	Not Specified	Not Specified	Not Specified	Not Specified	Not Specified	Local investment and non-government organization partnerships can rapidly restore and expand national chemoradiation capacity. Sourcing accessible accommodation is a priority for rural patients traveling away from home to receive radiotherapy treatment.
Burger 2022	Socio Economic Status	Workforce Capacity Building	Hybrid 17-day Cape Town ‘Access-to-Care’ course: pre-course e-learning, VERT simulation, hands-on Eclipse planning, protocol development, 3-month remote mentorship to help African teams transition from 2D to 3DCRT.	No Control	Not Specified	Not Specified	Thirteen 3-member teams (39 professionals) from 8 African countries trained from 2015-2019. 12/13 partner centres had ≤10-year old radiotherapy treatment units by 2021.	E-learning test completion improved from 34 % (2015-18) to 76 % (2019) after progress tracking; each course delivered 52 h hands-on planning and 18 h protocol writing.	Not Specified	Not Specified	Not Specified	Not Specified	Not Specified	Long delays between training and linac installation harm knowledge retention. Tracking progress increases online module completion. Multidisciplinary teamwork is required to address hierarchical barriers in facilitating improved collaboration between radiotherapy clinicians.
Butler 2017	Rural-Urban	Infrastructure	Opening of first local radiotherapy centre in Orange, Western NSW Local Health District, replacing the prior distant referral model.	Historical control year 2010 before service opening when patients travelled to metropolitan centres/outreach clinics.	RTU rate: 2010 29.3% (573 courses) vs 2012 33.4% (667 courses), +4.1% (P=0.01); Mean travel distance: 338.7 km vs 210.2 km, −128.5 km (P<0.0001); Orange region RTU 30% vs 40%, +10% (P=0.0007); Remote region RTU 31% vs 20%, −9% (P=0.09).	Male RTU relative to male prevalence increased significantly, +81 courses (292 vs 373, P=0.002); No significant change for females (P=0.75); Respiratory cancer courses 66 vs 97, +47% mainly palliative (P=0.003); Remote region saw decreased RTU despite service (+9% decline).	Not Specified	Not Specified	Not Specified	Not Specified	Not Specified	Not Specified	Not Specified	Local radiotherapy service improves utilisation and reduces travel for nearby residents. Remote areas remain underserved, suggesting the need for additional complementary strategies.
Caicedo-Martinez 2023	Socio Economic Status	Workforce Capacity Building	13-week country-wide e-learning curriculum on hypofractionation for radiation oncologists and physicists.	No Control	Paired radiation oncologists (n=38) selection of hypofractionation increased across all disease sites (mean score 6.2/12 to 8.2/12, P <.001). Paired clinicians (n = 87) self confidence increased for prostate ultrahypofractionation (+0.45), rectal ultrahypofractionation (+0.43), breast hypofractionation (+0.38), and prostate hypofractionation (+0.23) ( P ≤ .03).	No comparison before/after for equity outcomes; male vs female physicians: OR 3.60 (95%CI 1.24-10.4) for UIR prostate hypofractionation; City Bogotá vs others: OR 5.02 (1.19-21.0) for breast ultrahypofractionation; Each additional practice year lowered odds for rectal ultrahypo (OR 0.94, P=0.024).	Not Specified	Not Specified	Not Specified	Not Specified	Not Specified	Not Specified	Not Specified	Targeted, translated online curriculum increases clinician confidence and hypofractionation adoption. Scalable e-learning can improve radiotherapy access in LMICs.
Chapman 2007	Rural-Urban	Infrastructure	Establishment of single-machine radiotherapy units in three regional towns using oversight by metropolitan centres.	Historical pre-intervention period when patients travelled to metropolitan centres	Overall regional Victoria radiotherapy courses increased by 7.5% from 2002 to 2003, 63% in 2003 to 2004. Regional Ballarat radiotherapy courses increased from 0% in 2002 to 71% in 2003. Regional Bendigo radiotherapy courses increased from 0% in 2002 to 57% in 2003.	Regional patients receiving radiotherapy increased additional 348 cases in 2003 compared with 2001, reducing the rural-urban radiotherapy utilization gap.	Two single machine units delivered 374 radiotherapy courses in the first full year of operation.	Not Specified	Not Specified	Not Specified	Not Specified	Adequate audit passing criteria of 84.4% for single machine units vs 79.6% for comprehensive cancer service hubs (p<0.001).	Not Specified	Hub-and-spoke single machine units can safely decentralise radiotherapy. Modern equipment and clear protocols improved documentation. Expansion of radiotherapy services should consider allied health needs and workforce expansion.
Chen 2023a	Rural-Urban, Socio Economic Status	Service Delivery Innovation	Free hospital-provided rideshare transportation to and from radiotherapy appointments.	Matched cohort of patients who did not use rideshare service.	More rideshare utilizers underwent RT for curative intent (79 vs 50%, p < .0001), received a higher number of fractions prescribed (median 28 vs 5, p < .0001), and completed their prescribed RT course (96 vs 81%, p = .01).	Blacks vs Caucasians seen within 5 days shrank from 31% to 21%; Latino vs Caucasian gap narrowed from 27% to ‑2%; scheduling failure reduced 28%→22% Blacks vs unchanged Caucasians, indicating disparity reduction.	Not Specified	Not Specified	Not Specified	Not Specified	Not Specified	Not Specified	Not Specified	Utilization of free hospital-provided rideshare service was associated with improved RT completion rates.
Chen 2023b	Socio Economic Status	Financing	Institution implemented a pilot same-day access scheduling program offering new referrals consultation slots the day of initial contact.	Historical pre-initiative standard scheduling (no same-day offer).	Proportion of patients seen within 5 days: Blacks increased from 8% to 34%, Latinos 12% to 57%, Asians 18% to 67%, Caucasians 39% to 55% (p<0.001). Mean referral-to-consult days: Blacks 15 to 7, Latinos 12 to 5, Asians 10 to 3, Caucasians 6 to 4 (p<0.001). No-show rate: Blacks 20% to 7%, Latinos 14% to 5% (p<0.001).	Difference in time between Blacks vs Caucasians seen within 5 days reduced from 31% to 21%, Latino vs Caucasian reduced from 27% to 2%.	Not Specified	Not Specified	Not Specified	Not Specified	Median referral-to-first-treatment reduced from 32 days to 13 days for all races (p<0.001).	Not Specified	Not Specified	Same-day appointment scheduling is feasible reduced racial disparities in radiotherapy access. Personalized human outreach and convenience as part of patient-centred model are important factors that promote equity.
Court 2024	Socio Economic Status	Infrastructure, Service Delivery Innovation	Radiation Planning Assistant (web-based AI tool) auto-generating contours and radiotherapy plans for cervical, breast, head/neck and whole-brain cases.	No Control	Not Specified	Not Specified	Not Specified	Not Specified	Not Specified	Not Specified	For head and neck cancer, the clinical target volumes were acceptable as-is in 40% (with minor edits 93%) and the volumetric-modulated arc therapy plans were acceptable as-is in 87% (with minor edits 96%). For cervical cancer, the clinical target volumes for cervical cancer were acceptable as-is in 83% (with minor edits 92%) and the volumetric-modulated arc therapy plans were acceptable as-is in …	Not Specified	Not Specified	RPA outputs judged clinically acceptable but requires final clinical review. Automation may alleviate staffing shortages. Physician variability influences acceptability.
Cuaron 2024	Rural-Urban, Socio Economic Status	Infrastructure, Financing, Service Efficiency	Fully remote physician management for radiotherapy via telehealth consults, remote planning, weekly virtual visits, treatment at nearest regional center.	No Control	2817 patients treated remotely Oct 2020–Oct 2022, comprising 10–15% of departmental volume. Each regional site had 10–35% of patients under remote model monthly.	Not Specified	Not Specified	Not Specified	Total patient out-of-pocket travel savings US$612,913, averaging US$466 per patient.	97.6% of respondents rated satisfaction good to very good.87.8% of respondents preferred or had no preference versus in-person visits.	Safety event rate was 0.27 per patient-year vs. 0.15 in 2019 (P<0.05). 99.9% safety events led to no patient harm.	Not Specified	One grade 2 seizure during treatment and 0 grade 3–4 events among 764 safety events reported.	Remote management is feasible and safe, preserves access, reduces financial toxicity and carbon footprint.
Erraisse 2019	Rural-Urban	Infrastructure, Workforce Capacity Building, Service Efficiency	Extended linear-accelerator operation to 24/7 including weekends, streamlined workflow, adopted hypofractionation to increase patient throughput.	Historical schedule 8 AM–7 PM weekdays only and conventional fractionation.	Waiting time from first consult to first fraction reduced from >3 months to ~2 weeks. Daily treatment slots increased from 50-60 to up to 100 patients.	Not Specified	Treatment capacity doubled to ~100 fractions/day with single machine.	Not Specified	Not Specified	Not Specified	CT simulation completed within 1 week and planning/validation within 3 days post-intervention.	Not Specified	Not Specified	24/7 operations, weekend treatments and hypofractionation can markedly shorten radiotherapy wait-lists when machine numbers are limited but requires adequate staffing.
Esho 2020	Socio Economic Status	Infrastructure, Service Efficiency, Workforce Capacity Building	Radiation Planning Assistant autogenerated PMRT plans plus TPS-specific optimization guidelines to speed breast post-mastectomy planning.	Conventional fully manual contouring and planning.	Average uninterrupted planning time: Manual 120±60 min vs Pinnacle 13±11 min vs Eclipse 12±7 min, saving on average 108±51 min per plan.	Not Specified	Autoplanner capable of producing >10 PMRT plans per hour.	Not Specified	Not Specified	Not Specified	Planning workflow time reduced by 108±51 min, enabling about 4 plans in time of one manual plan.	100 % of autoplans met chest-wall 95 % coverage. 90 % of autoplans met all OAR acceptable limits. Post manual review, 100 % of autoplans met acceptable limits.	Not Specified	Autoplanning plus concise guidelines yields consistent, clinically acceptable PMRT plans quickly in underserved clinics.
Graboyes 2021	Rural-Urban, Race or Ethnicity	Referral and Navigation, Service Efficiency	NDURE: navigation-based multilevel program with patient education, travel support, standardized expectation discussions, post-operative radiotherapy care plans, referral tracking, and organizational role clarification.	No Control	86% of patients initiated radiotherapy in ≤6 weeks. Median surgery to post operative radiotherapy was 38 days (SD 7.7).	100% of Black patients (n=5) received timely post-operative radiotherapy vs 86% overall.	Not Specified	Navigator caseload mean 3.5 patients; average 231 min per patient (96 direct, 135 indirect).	Not Specified	Patient satisfaction mean score was 38/45. 86% highly likely to recommend NDURE referral program. 100% felt program helped solve challenges with completing post-operative radiotherapy.	93% completed all 3 navigation sessions; accrual 88% of eligible within 19 weeks.	Not Specified	Not Specified	Navigation-based multilevel intervention feasible, acceptable, and may improve timely guideline-adherent post-operative radiotherapy and reduce racial disparities.
Jacobson 2018	Rural-Urban, Socio Economic Status	Infrastructure, Workforce Capacity Building, Service Efficiency	Multifaceted QI: weekly multidisciplinary cervical cancer clinic, added pathologists, CT-based 3-D planning, HDR brachytherapy purchase, agreement with private linear accelerator	No Control	Median wait to start radiation reduced from 2–3 months to 4–6 weeks (~60% reduction). Pathology report turnaround reduced from 4–8 weeks to 1 week. HDR brachytherapy throughput increased from 2 to 16–20 cases/week.	Not Specified	Installed HDR unit. External beam access expanded via private LINAC. brachytherapy capacity increased up to 10 times original capacity.	Radiation oncologists increased 3→6; physicists 1→2; pathologists 2→4 part-time	Not Specified	Not Specified	Not Specified	Not Specified	Not Specified	Leadership-driven local solutions and multidisciplinary coordination can markedly improve radiotherapy access without large capital investment. Partnerships with NGOs, government and private sector accelerate capacity gains.
Joseph 2024	Rural-Urban, Socio Economic Status	Workforce Capacity Building	Two-day (12 h) virtual Pediatric Radiation Oncology Course (PedROC) delivered via web-conferencing to African radiation oncology professionals.	No Control	African radiation oncology clinicians accessed pediatric radiation oncology education using virtual course approach.	Not Specified	Mean confidence in contouring pediatric targets rose 1.74 to 3.13/5. Knowledge of organs-at-risk dose constraints rose 2.26 to 3.32/5.	Overall mean confidence across 10 domains increased significantly, e.g., staging knowledge 2.11→3.34/5 (p<0.001).	Not Specified	Not Specified	Not Specified	Not Specified	Not Specified	Remote, technology-based training feasible and boosts pediatric RT capacity. Virtual format overcomes travel, cost, geographic barriers. Specialty-specific curricula recommended for sustained impact.
Kavuma 2023	Rural-Urban, Socio Economic Status	Workforce Capacity Building	36-day remote program combining synchronous lectures, synchronous hands-on case sessions, and asynchronous self-guided videos to train IMRT contouring, planning and QA for 37 radiation professionals in Uganda, Guatemala, Mongolia.	No Control	Uganda & Mongolia: IMRT clinical treatments commenced within 1 month post-training (baseline 0). Guatemala: daily IMRT cases increased from 30-40 to 90 patients/day after training.	Not Specified	Participants with very high IMRT confidence rose 0% baseline to 20% after theory and 61% after full course. Average confidence 2.9 to 4.9 to 5.5 to 6.9 on 10-poin scale (p<0.001). 37 staff (15 ROs, 11 physicists, 6 RTTs, 5 dosimetrists) up-skilled.	37 multidisciplinary staff completed the course training.	Not Specified	Not Specified	Not Specified	Not Specified	Not Specified	Hands-on virtual sessions most preferred (59%). Complementary asynchronous+ synchronous model feasible across trainees worldwide. Language support and time-zone coordination critical for success.
Krishnatry 2024	Timely Access, Other	Service Efficiency	Quality-improvement workflow to ensure completed paperwork, machine availability confirmation the day before; treatment, and patient checklist for clear workflow instructions.	Pre-intervention baseline workflow (no advance paperwork).	Compared to baseline, median day 1 wait time reduced from 6 to 4.2 hours and the proportion of patients postponing treatment start to the second day of check in reduced from 22.5% to 2%.	Not Specified	Not Specified	Not Specified	Not Specified	Proportion satisfied post-intervention: residents 78.5% (vs. 70.4%), therapists 75.5% (vs. 67.7%), and patients 79.3% (vs. 71.9%).	Not Specified	Not Specified	Not Specified	Advance administrative completion and standardized communication significantly shorten wait. Multidisciplinary QI approach and leadership support critical for sustainable improvement.
Kyle 2019	Rural-Urban, Other	Referral and Navigation, Service Efficiency	Remote access to radiotherapy planning system provided to acute oncology team in cancer assessment unit.	Pre-intervention process using paper notes or leaving unit to access system.	Median request-to-decision time reduced from 25 min to 5 min post-intervention.	Not Specified	Not Specified	Not Specified	Not Specified	Staff satisfaction survey showed improved perceived ability to handle requests promptly (exact score not reported).	Process time reduction of 20 minutes per request after remote access implementation.	Not Specified	Not Specified	Providing remote electronic access to treatment information can markedly shorten decision times and improve staff satisfaction.
Lewis 2020	Socio Economic Status	Workforce Capacity Building, Service Efficiency	Cloud-based software platform enabling remote radiotherapy peer review and training across 4 African radiotherapy treatment centers.	No Control	Across 4 centers, software was installed successfully in 3/4 (75%) and complete feedback peer-review loop achieved in 1/4 (25%).	Not Specified	Not Specified	Not Specified	Not Specified	Not Specified	Not Specified	Not Specified	Barriers includes low bandwidth, limited IT expertise, high clinical workload, and added staff burden reported qualitatively.	Cloud peer review feasible where internet adequate but needs improved bandwidth, staff training, and protected time before routine adoption.
Manning 2019	Race or Ethnicity	Service Delivery Innovation	System-based package including real-time EHR alerts, race-stratified feedback, and nurse navigation to promote curative surgery/stereotactic radiation.	Retrospective and concurrent usual-care patients with no system intervention.	Baseline surgery/stereotactic RT treatment rates were 78% for Whites vs 69% for Blacks. Intervention cohort. Intervention curative surgery/stereotactic RT treatment rates were 95% for Whites vs 96.5% for Blacks.	Adjusted odds ratio of treatment rates between Blacks vs Whites at baseline was 0.66 (95%CI 0.51-0.85) and post-intervention was OR 2.1 (0.41-10.4), reducing the racial disparity.	Not Specified	Not Specified	Not Specified	Not Specified	Not Specified	Not Specified	Not Specified	Multi-component system intervention across five centers eliminated racial radiotherapy treatment gap.
McLaughlin 2016	Other	Referral and Navigation	On-site outreach clinics where radiation oncologists provide in-person consultations at hospitals lacking RT facilities.	Hospitals without RT facilities that offer no on-site radiation oncology consultations.	Hospitals with RO outreach had 29.8% patients receive RT within 1 year compared to 28.4% of patients of hospitals without outreach, RR 1.05 (95% CI 1.01-1.10. Hospitals with on-site RT had 34.1% patients receive RT within 1 year compared to 28.4% of patients of hospitals without on-site RT or outreach, RR 1.26 (95% CI 1.22-1.31).	Not Specified	Not Specified	Not Specified	Not Specified	Not Specified	Not Specified	Not Specified	Not Specified	On-site consultation availability yields small but significant increases in RT utilization. Provincial radiation oncology outreach activities vary widely.
Meshman 2020	Other	Service Delivery Innovation, Service Efficiency	Electronic health record scheduling system including electronic follow-up orders, reserved staff time to reschedule no-shows, and verify appointments.	No Control	Follow-up appointments scheduled in EHR increased from 2% baseline to 98% at 2 months (p<0.01). No-show appointments rescheduled increased from 0% to 64% at 2 months (p<0.01). Patient no-show rate declined from 19% to 15% at month 2 (p=0.3).	Not Specified	Not Specified	Patient no-show rate declined from 19% (pre-intervention) to 17% (first pilot month) to 15% (second pilot month).	Not Specified	Not Specified	Not Specified	Not Specified	Not Specified	Electronic scheduling can markedly improve appointment scheduling efficiency and may enhance retention in underserved oncology patients.
Ng 2024	Financial Cost, Socio Economic Status	Service Delivery Innovation, Workforce Capacity Building, Infrastructure	International collaboration with GenesisCare Solutions providing remote dosimetry support, electronic medical record workflow, data reporting checklists, staff training and IT infrastructure upgrades at Fairview Cancer Center to improve radiotherapy access and efficiency.	No Control	IMRT utilisation rate increased from 20% to 54% post-intervention at 12 months. Mean patient wait time from check-in to treatment start reduced from 27 min to 17 min ( p≤0.001).	Not Specified	Not Specified	Not Specified	Not Specified	Not Specified	Average treatment wait time reduced by 37%, from 27 min to 17 min (p≤0.001).	Not Specified	Not Specified	Virtual collaboration and electronic workflows can rapidly improve efficiency in LMIC radiotherapy centres. Remote planning support and structured training increase advanced technique adoption and data capture reliability.
Pearce 2013	Rural-Urban	Infrastructure, Service Delivery Innovation	Creation of single-machine remote radiation unit (ADCP) with radiation oncologist coverage via telemedicine from tertiary centre.	Treatment at tertiary centre (Health Sciences North) compared to historical data.	90% of first-time patient consults were seen within acceptable target timeframe. Palliative radiation courses increased by 24% post-intervention. 86% of treatment reviews were completed by telemedicine.	Not Specified	Not Specified	Radiation oncologist physically present 40% of days and telemedicine covered the remaining 60% of days.	Ontario government travel grant expenditure reduced by estimated CAD $542,000 after intervention initiation.	Not Specified	Not Specified	Not Specified	Not Specified	Remote telemedicine-supported radiotherapy unit can deliver quality care, shorten waits, boost palliative access, and save travel costs.
Scott 2024	Socio Economic Status, Rural-Urban	Infrastructure, Workforce Capacity Building, Service Delivery Innovation	Implementation of CT-based staging integrated with 3-D/IMRT planning and delivery for cervical cancer, enabled by new CT-simulator, IMRT-capable LINAC, and comprehensive staff training with Canadian collaboration.	Conventional 2-D EBRT planned by simulator after ultrasound staging and no CT imaging.	Out of 215 referrals, CT was obtained for 141 (66%), IMRT delivered for 56 (26%); CT staging upstaged for 57/91 (63%), and changed management for 61/91 (67%). Curative-intent treatment completion for IMRT was 47/48 (98%).	Not Specified	New CT-simulator and 6-MV IMRT linac operational, allowing 56 cervical cancer patients to be treated with IMRT within first year.	One radiation oncologist completed 1-year overseas fellowship. Physicists and therapists received on-site/online IMRT training.	Not Specified	Not Specified	IMRT contouring+planning takes 3-4 h vs <0.5 h for 2-dimensional radiotherapy. Median overall treatment time similar between IMRT and 2-dimensional radiotherapy, both taking about 54 days.	Acute diarrhea: IMRT 8 % vs 2-D 45 %; dysuria 14 % vs 29 %; skin desquamation 14 % vs 29 %; any grade ≥3 toxicity 0/56 IMRT vs 15/48 2-D.	No grade 4 toxicities and no treatment-related deaths reported.	CT staging and IMRT is feasible in low-resource setting with technology investment and international mentorship. Tolerance, treatment compliance, affordability remains major barrier.
Sharma 2016	Rural-Urban	Infrastructure	Opening of a second radiotherapy facility (Radiation Oncology Queensland Cairns) in July 2011.	Historical pre-opening period (single facility, 2010-2011).	Prostate and breast patients receiving RT increased from 396 to 556 (40%) over 3 years. Median road distance travelled reduced from 270.5 km to 48.6 km (-82%). Median travel time reduced from 201 min to 56 min (−72%).	Patients travelling >400 km decreased from 14.1% to 8.6%. Patients within 200 km of a treatment site increased from 41.2% to 70.1%, indicating reduced rural disparity.	Second facility increased the number of treated patients by 16% in 2011–12 and 29% in 2012–13 versus baseline.	Not Specified	Not Specified	Not Specified	Not Specified	Not Specified	Not Specified	Adding regional RT centres improves utilisation and reduces travel burden.
Vieira 2023	Socio Economic Status	Referral and Navigation	Patient navigation by providing scheduling, transport support, documentation assistance, and weekly phone follow-up from consent until completion of radiotherapy.	Historical cohort without patient navigation.	Median biopsy-to-RT start reduced 108 from 74 days (p<0.001). Proportion of patients starting RT ≤60 days increased from 20.5% to 38.5% (p=0.026). Biopsy result-to-RT referral time decreased from 53 to 40.5 days (p=0.011). Referral-to-first RT consult reduced from 25 to 13 days (p<0.001). Referral-to-RT completion reduced from 98 to 78 days (p<0.003).	Multivariate analysis showed that income above minimum wage reduced odds of >60-day delay (OR 0.11, p=0.028), owning phone reduced delay (OR 0.15, p=0.032), and >3 people in home increased delay (OR 1.62, p=0.023).	Not Specified	Navigator cost was about US$140 per patient and the total total project was US$10,000 for 18 months.	Not Specified	Average patient satisfaction scores was ≥9/10 at enrollment and treatment end (n=52).	Not Specified	Not Specified	None reported	Patient navigation optimization is low-cost, feasible, and reduces radiotherapy delays in Brazil.
Waran 2022	Socio Economic Status, Financial Cost	Infrastructure	Clinician-led, public-private partnership (PPP) to create the Centre for Image Guidance and Minimally Invasive Therapy (CIGMIT) at the University of Malaya with neurosurgical imaging and radiotherapy technology.	Conventional government hospital funded neurosurgical imaging and radiotherapy technology.	Conventional radiotherapy cases increased from 136 to 330. Stereotactic and IMRT cases increased from 48 to 207. Diagnostic CT scans increased from 0 to 5,899. Diagnostic MRI increased from 0 to 2,219.	Not Specified	Installed 1 Novalis LINAC, 1 MRI suite, 1 intra-op CT suite, expanding ORs from 0 to 2 dedicated image-guided rooms.	Not Specified	Centre revenue increased from RM 0.9 M to RM 16 M. Public hospital surplus was RM 2.6 M in 2019.	Not Specified	Not Specified	Not Specified	Not Specified	Small, clinician-driven private-public partnerships can finance cutting-edge radiotherapy in LMICs. Shared public-private scheduling optimises utilisation.
